# Supplementary material for: Novel disease syndromes unveiled by integrative multiscale network analysis of diseases sharing molecular effectors and comorbidities
Source: BMC Med Genomics. 2018 Dec 31;11(Suppl 6):112. doi: 10.1186/s12920-018-0428-9 (PMC6311938; doi:10.1186/s12920-018-0428-9)
Supplement: Supplementary file 2 — File S2. Mapping between disease bundles and diseases from the GWAS Catalog. (TXT 19 kb) [file 12920_2018_428_MOESM2_ESM.txt]

Disease Bundle	GWAS Trait
Abdominal aortic aneurysm	Abdominal aortic aneurysm
Acne	Acne (severe)
Acne	Acne (severe teenage)
Acquired torsion dystonia	Musician's dystonia
Acute lung injury	Acute lung injury
Acute lymphoblastic leukemia	Acute lymphoblastic leukemia (childhood)
Acute lymphoblastic leukemia	Acute lymphoblastic leukemia (B-cell precursor)
Acute lymphoblastic leukemia	Acute lymphoblastic leukemia (adolescents and young adults)
Acute myeloid leukemia	Acute myeloid leukemia
Addiction	Addiction
Addiction	Substance dependence phenotypes
Addiction	Substance dependence
Adolescent idiopathic scoliosis	Adolescent idiopathic scoliosis (severe)
Age-related macular degeneration	Age-related macular degeneration (extreme sampling)
Age-related macular degeneration	Age-related macular degeneration (CNV vs. GA)
Age-related macular degeneration	Age-related macular degeneration (smoking status interaction)
Age-related macular degeneration	Age-related macular degeneration (CNV)
Age-related macular degeneration	Age-related macular degeneration (wet)
Age-related macular degeneration	Age-related macular degeneration (GA)
Aggressive periodontitis	Aggressive periodontitis (sex interaction)
AIDS	HIV-1 replication
AIDS	AIDS progression
AIDS	HIV-1 progression
AIDS	AIDS
AIDS	HIV-1 control
Alcohol withdrawal symptoms	Alcohol withdrawal symptoms
Alcoholism	Alcoholism (12-month weekly alcohol consumption)
Alcoholism	Alcohol dependence
Alcoholism	Alcoholism (alcohol dependence factor score)
Alcoholism	Alcoholism (heaviness of drinking)
Alcoholism	Depression and alcohol dependence
Alcoholism	Alcoholism (alcohol use disorder factor score)
Allergic dermatitis	Atopic dermatitis
Allergic dermatitis	Allergic dermatitis (nickel)
Allergic rhinitis	Allergic rhinitis
Allergic rhinitis	Allergic rhinitis in non-asthmatics
Allergy	Self-reported allergy
Allergy to grass pollen	IgE grass sensitization
Alopecia areata	Alopecia areata
Alzheimer disease	Alzheimer's disease biomarkers
Alzheimer disease	Alzheimer's disease (late onset)
Alzheimer disease	Alzheimer's disease (cognitive decline)
Alzheimer disease	Alzheimer's disease (interaction)
Alzheimer disease	Alzheimer's disease
Alzheimer disease	Alzheimer's disease (age of onset)
Alzheimer disease	Alzheimer's disease (survival time)
Alzheimer disease	Alzheimer's disease (neuritic plaque pathology)
Alzheimer disease	Alzheimer's disease in APOE e4- carriers
Alzheimer disease	Alzheimer's disease in APOE e4+ carriers
Alzheimer disease	Alzheimer's disease (APOE e4 interaction)
Amyotrophic lateral sclerosis	Amyotrophic lateral sclerosis (age of onset)
Amyotrophic lateral sclerosis	Amyotrophic lateral sclerosis
Ankylosing spondylitis	Ankylosing spondylitis
Anorexia nervosa	Anorexia nervosa
Anxiety disorder	Anxiety disorder
Aortic-valve calcification	Aortic-valve calcification
Asperger syndrome	Asperger syndrome
Asperger syndrome	Asperger disorder
Asthma	Asthma
Asthma	Asthma (sex interaction)
Asthma	Asthma or atopy (interaction)
Asthma	Asthma (toluene diisocyanate-induced)
Atopy	Atopy
Atrial fibrillation	Atrial fibrillation/atrial flutter
Atrial fibrillation	Atrial fibrillation
Attention deficit hyperactivity disorder	Attention deficit hyperactivity disorder
Attention deficit hyperactivity disorder	Attention deficit hyperactivity disorder symptoms (interaction)
Attention deficit hyperactivity disorder	Attention deficit hyperactivity disorder motor coordination
Attention deficit hyperactivity disorder	Attention deficit hyperactivity disorder (hyperactivity-impulsivity symptoms)
Attention deficit hyperactivity disorder	Attention deficit hyperactivity disorder (inattention symptoms)
Attention deficit hyperactivity disorder	Attention deficit hyperactivity disorder (combined symptoms)
Attention deficit hyperactivity disorder	Attention deficit hyperactivity disorder (time to onset)
Attention deficit hyperactivity disorder	Persistent attention-deficit hyperactivity disorder
Autism	Autism
Autism spectrum disorders	Autism spectrum disorder-related traits
Autism spectrum disorders	Autism spectrum disorders (language delay)
Autoimmune hepatitis	Autoimmune hepatitis type-1
Azoospermia	Non-obstructive azoospermia
Barrett esophagus	Barrett's esophagus
Basal cell carcinoma	Basal cell carcinoma
Behcet disease	Behcet's disease
Beta thalassemia/hemoglobin E disease	Beta thalassemia/hemoglobin E disease
Biliary atresia	Biliary atresia
Bipolar disorder	Bipolar I disorder
Bipolar disorder	Bipolar disorder (early onset)
Bipolar disorder	Bipolar disorder
Bipolar disorder	Bipolar disorder (mania)
Bipolar disorder	Bipolar disorder (Negative mood delusions)
Bipolar disorder	Bipolar disorder with mood-incongruent psychosis
Birdshot retinochoroidopathy	Birdshot chorioretinopathy
Bladder cancer	Bladder cancer
Bladder cancer	Bladder cancer (smoking interaction)
Bladder cancer	Urinary bladder cancer
Bladder exstrophy	Classic bladder exstrophy
Breast cancer	Breast Cancer in BRCA1 mutation carriers
Breast cancer	Breast cancer (early onset)
Breast cancer	Breast cancer
Breast cancer	Breast cancer (male)
Breast cancer	Breast cancer (estrogen-receptor negative)
Breast cancer	Breast cancer (prognosis)
Breast cancer	Breast cancer (menopausal hormone therapy interaction)
Breast cancer	Breast cancer (estrogen-receptor negative, progesterone-receptor negative, and human epidermal growth factor-receptor negative)
Breast cancer	Breast cancer in BRCA2 mutation carriers
Bronchopulmonary dysplasia	Bronchopulmonary dysplasia
Bronchopulmonary dysplasia	Lipoprotein diameter
Brugada syndrome	Brugada syndrome
Bulimia nervosa	Bulimia nervosa
Cannabis dependence	Cannabis dependence
Cardiovascular disease	Major CVD
Cardiovascular disease	Vascular constriction
Carotid atherosclerosis	Carotid intima media thickness
Celiac disease	Celiac disease
Cerebral amyloid angiopathy	Cerebral amyloid angiopathy
Cerebral hemorrhage	Intracerebral hemorrhage
Cervical cancer	Cervical cancer
Chronic fatigue syndrome	Chronic fatigue syndrome
Chronic hepatitis C	Chronic hepatitis C infection
Chronic kidney disease	End-stage renal disease
Chronic kidney disease	Dialysis-related mortality
Chronic kidney disease	End-stage renal disease (non-diabetic)
Chronic kidney disease	Chronic kidney disease
Chronic lymphocytic leukemia	Chronic lymphocytic leukemia
Chronic myeloid leukemia	Chronic myeloid leukemia
Chronic obstructive pulmonary disease	Chronic obstructive pulmonary disease (moderate to severe)
Chronic obstructive pulmonary disease	Chronic obstructive pulmonary disease (severe)
Chronic obstructive pulmonary disease	Chronic obstructive pulmonary disease
Cocaine dependence	Cocaine dependence
Colorectal adenoma	Colorectal adenoma (advanced)
Colorectal cancer	Colorectal cancer
Colorectal cancer	Colorectal cancer (diet interaction)
Colorectal cancer	Colorectal cancer (interaction)
Common variable immunodeficiency	Common variable immunodeficiency
Compulsive hoarding	Hoarding
Conduct disorder	Conduct disorder (symptom count)
Conduct disorder	Conduct disorder (interaction)
Conduct disorder	Conduct disorder
Congenital heart disease	Congenital heart disease
Coronary heart disease	Coronary heart disease
Coronary heart disease	Coronary artery disease
Coronary spasm	Coronary spasm
Corticobasal degeneration	Corticobasal degeneration
Crohn disease	Crohn's disease (time to surgery)
Crohn disease	Crohn's disease
Crohn disease	Crohn's disease (need for surgery)
Cutaneous malignant melanoma	Cutaneous malignant melanoma
Cutaneous nevi	Cutaneous nevi
Cystic fibrosis	Cystic fibrosis severity
Dengue shock syndrome	Dengue shock syndrome
Dental caries	Dental caries
Depression	Major depressive disorder
Depression	Major depressive disorder (broad)
Depression	Depression (quantitative trait)
Dermatomyositis	Dermatomyositis
Developmental dysplasia of the hip	Developmental dysplasia of the hip
Diabetes mellitus	Diabetes (incident)
Diabetes mellitus	Diabetes (gestational)
Diabetic retinopathy	Diabetic retinopathy
Diabetic retinopathy	Diabetic retinopathy in type 2 diabetes
Dilated cardiomyopathy	Dilated cardiomyopathy
Disc degeneration	Disc degeneration (lumbar)
Drug-induced hepatitis	Lumiracoxib-related liver injury
Duodenal ulcer	Duodenal ulcer
Dupuytren disease	Dupuytren's disease
Eating disorders	Eating disorders (purging via substances)
Endometrial cancer	Endometrial cancer
Endometriosis	Endometriosis
Eosinophilic esophagitis	Eosinophilic esophagitis (pediatric)
Eosinophilic esophagitis	Eosinophilic esophagitis
Epilepsy	Epilepsy (generalized)
Epilepsy	Epilepsy
Epilepsy	Epilepsy (remission after treatment)
Esophageal adenocarcinoma	Esophageal adenocarcinoma
Esophageal cancer	Esophageal cancer (alcohol interaction)
Esophageal cancer	Esophageal cancer
Esophageal cancer	Esophageal cancer (squamous cell)
Esophageal squamous cell carcinoma	Esophageal squamous cell carcinoma
Ewing sarcoma	Ewing sarcoma
Fetal dysrhythmia	Life threatening arrhythmia
Fibromyalgia	Fibromyalgia
Follicular lymphoma	Follicular lymphoma
Frontotemporal dementia	Frontotemporal dementia
Frontotemporal lobar degeneration	Frontotemporal lobar degeneration
Fuchs corneal dystrophy	Fuchs's corneal dystrophy
Gallbladder cancer	Gallbladder cancer
Gallstones	Gallstones
Gastric cancer	Gastric cancer
Gastric cancer	Non-cardia gastric cancer
Gastritis	Gastritis
Gaucher disease	Gaucher disease severity
Glaucoma	Glaucoma
Glaucoma	Exfoliation glaucoma or exfoliation syndrome
Glaucoma	Pseudoexfoliation syndrome
Glaucoma	Exfoliation syndrome
Glaucoma	Glaucoma (primary angle closure)
Glaucoma	Glaucoma (primary open-angle)
Glaucoma	Glaucoma (high intraocular pressure)
Glaucoma	Glaucoma (exfoliation)
Glioblastoma	Glioblastoma
Glioma	Glioma (high-grade)
Glioma	Glioma
Glomerulosclerosis	Glomerulosclerosis
Gout	Gout
Graves disease	Graves' disease
Hearing loss	Hearing impairment
Heart failure	Heart failure
Hepatitis B	Chronic hepatitis B infection
Hepatitis B	Hepatitis B (viral clearance)
Hepatitis B	Hepatitis B
Hepatocellular carcinoma	Hepatocellular carcinoma
Hepatocellular carcinoma	Hepatocellular carcinoma (hepatitis B virus related)
Heroin addiction	Heroin addiction
Hirschsprung disease	Hirschsprung disease
Hodgkin disease	Hodgkin's lymphoma
Hypersomnia	Hypersomnia (HLA-DQB1*06:02 negative)
Hypertension	Hypertension
Hypertriglyceridemia	Hypertriglyceridemia
Hypertrophic cardiomyopathy	Hypertrophic cardiomyopathy
Hypokalemic periodic paralysis	Thyrotoxic hypokalemic periodic paralysis
Hypospadias	Hypospadias
Hypothyroidism	Hypothyroidism
Idiopathic membranous nephropathy	Idiopathic membranous nephropathy
Idiopathic pulmonary fibrosis	Idiopathic pulmonary fibrosis
IgA nephropathy	IgA nephropathy
Ileum carcinoids	Ileal carcinoids
Inflammatory bowel disease	Inflammatory bowel disease (early onset)
Inflammatory bowel disease	Inflammatory bowel disease
Inflammatory skin disease	Inflammatory skin disease
Influenza	Influenza (severity)
Insomnia	Insomnia
Insomnia	Insomnia (caffeine-induced)
Interstitial lung disease	Interstitial lung disease
Intracranial aneurysm	Intracranial aneurysm
Irritable bowel syndrome	Irritable bowel syndrome
Jakob-Creutzfeldt disease	Creutzfeldt-Jakob disease
Jakob-Creutzfeldt disease	Creutzfeldt-Jakob disease (variant)
Job-related exhaustion	Job-related exhaustion
Juvenile idiopathic arthritis	Arthritis (juvenile idiopathic)
Kashin-Beck disease	Kashin-Beck disease
Kawasaki disease	Kawasaki disease
Keloid	Keloid
Kidney disease	Nephropathy
Kidney stones	Kidney stones
Knee osteoarthritis	Knee osteoarthritis
Large B-cell lymphoma	Large B-cell lymphoma
Large B-cell lymphoma	Diffuse large B cell lymphoma
Laryngeal squamous cell carcinoma	Laryngeal squamous cell carcinoma
Leprosy	Leprosy
Lobular breast cancer	Lobular breast cancer (menopausal hormone therapy interaction)
Lung adenocarcinoma	Lung adenocarcinoma (clinical stage)
Lung adenocarcinoma	Lung adenocarcinoma
Lung Cancer	Lung cancer and family history of lung cancer
Lung Cancer	Lung Cancer (DNA repair capacity)
Lung Cancer	Lung cancer (smoking interaction)
Lung Cancer	Lung cancer
Lupus erythematosus	Lupus
Lupus erythematosus	Cutaneous lupus erythematosus
Lymphoma	Lymphoma
Lymphoma	B cell non-Hodgkin lymphoma
Major mood disorders	Major mood disorders
Malaria	Malaria
Male infertility	Male infertility
Malignant mesothelioma	Malignant mesothelioma
Malignant pleural mesothelioma	Malignant pleural mesothelioma
Marginal zone lymphoma	Marginal zone lymphoma
Melanoma	Melanoma
Meningioma	Meningioma
Meningococcal disease	Meningococcal disease
Metabolic syndrome	Metabolic syndrome
Metabolic syndrome	Metabolic syndrome (bivariate traits)
Migraine	Migraine without aura
Migraine	Migraine with aura
Migraine	Migraine - clinic-based
Migraine	Migraine
Moyamoya disease	Moyamoya disease
Multiple myeloma	Multiple myeloma (hyperdiploidy)
Multiple myeloma	Multiple myeloma
Multiple myeloma	Multiple myeloma (IgH translocation)
Multiple sclerosis	Multiple sclerosis (severity)
Multiple sclerosis	Brain lesion load
Multiple sclerosis	Multiple sclerosis
Multiple sclerosis	Multiple sclerosis (age of onset)
Myasthenia gravis	Myasthenia gravis
Myeloproliferative neoplasm	Myeloproliferative neoplasms
Myocardial infarction	Myocardial infarction (early onset)
Myocardial infarction	Myocardial infarction
Narcolepsy	Narcolepsy (onset before 2009 H1N1 influenza pandemic)
Narcolepsy	Narcolepsy (age of onset)
Narcolepsy	Narcolepsy
Narcolepsy	Narcolepsy with cataplexy
Nasopharyngeal carcinoma	Nasopharyngeal carcinoma
Neonatal lupus	Neonatal lupus
Nephrotic syndrome	Nephrotic syndrome (acquired)
Neuroblastoma	Neuroblastoma (high-risk)
Neuroblastoma	Neuroblastoma
Neuromyelitis optica	Neuromyelitis optica
Nicotine dependence	Nicotine dependence
Nodular sclerosis Hodgkin lymphoma	Nodular sclerosis Hodgkin lymphoma
Non-alcoholic fatty liver	Non-alcoholic fatty liver disease
Non-alcoholic fatty liver	Non-alcoholic fatty liver disease histology (lobular)
Non-alcoholic fatty liver	Non-alcoholic fatty liver disease histology (other)
Non-alcoholic fatty liver	Nonalcoholic fatty liver disease
Obesity	Obesity (extreme)
Obesity	Adiposity
Obesity	Obesity
Obesity	Obesity (early onset extreme)
Obsessive-compulsive disorder	Obsessive-compulsive disorder
Obstructive sleep apnea	Obstructive sleep apnea
Orthostatic hypotension	Orthostatic hypotension
Osteitis deformans	Paget's disease
Osteoarthritis	Osteoarthritis (hip)
Osteoarthritis	Osteoarthritis (hand, severe)
Osteoarthritis	Osteoarthritis
Osteonecrosis of the jaw	Osteonecrosis of the jaw
Osteoporosis	Osteoporosis
Osteoporosis	Osteoporosis-related phenotypes
Osteosarcoma	Osteosarcoma
Otitis media	Otitis media (chronic/recurrent)
Otosclerosis	Otosclerosis
Ovarian cancer	Ovarian cancer
Ovarian cancer	Ovarian cancer in BRCA1 mutation carriers
Ovarian cancer	Epithelial ovarian cancer
Pancreatic cancer	Pancreatic cancer
Pancreatitis	Pancreatitis
Panic disorder	Panic disorder
Parkinson disease	Parkinson's disease (familial)
Parkinson disease	Parkinson's disease (age of onset)
Parkinson disease	Parkinson's disease (motor and cognition)
Parkinson disease	Parkinson's disease
Partial epilepsies	Partial epilepsies
Pelvic organ prolapse	Pelvic organ prolapse
Pemphigus vulgaris	Pemphigus vulgaris
Periodontitis	Periodontal disease-related phenotypes
Periodontitis	Chronic periodontitis
Periodontitis	Periodontitis (DPAL)
Periodontitis	Periodontal microbiota
Periodontitis	Periodontitis (CDC/AAP)
Periodontitis	Periodontitis (Mean PAL)
Periodontitis	Periodontitis (PAL4Q3)
Periodontitis	Periodontitis
Peripartum cardiomyopathy	Peripartum cardiomyopathy
Peripheral artery disease	Peripheral artery disease
Personality disorder	Personality disorders
Personality disorder	Neuroticism
Pituitary adenoma	Sporadic pituitary adenoma
Podoconiosis	Podoconiosis
Polycystic ovary syndrome	Polycystic ovary syndrome
Post-traumatic stress disorder	Post-traumatic stress disorder
Post-traumatic stress disorder	Post-traumatic stress disorder (asjusted for relatedness)
Posterior longitudinal ligament calcification	Ossification of the posterior longitudinal ligament of the spine
Preeclampsia	Preeclampsia
Premature ovarian failure	Premature ovarian failure
Primary biliary cirrhosis	Primary biliary cirrhosis
Primary sclerosing cholangitis	Primary sclerosing cholangitis
Prion disease	Prion diseases
Progressive supranuclear palsy	Progressive supranuclear palsy
Prostate cancer	Prostate cancer (gene x gene interaction)
Prostate cancer	Prostate cancer
Prostate cancer	Prostate cancer aggressiveness
Prostate cancer	Prostate cancer (early onset)
Psoriasis	Psoriasis
Psoriasis	Psoriatic arthritis
Psychosis	Psychosis
Psychosis	Psychosis (atypical)
Pulmonary arterial hypertension	Pulmonary arterial hypertension (without BMPR2 mutations)
Pulmonary emphysema	Emphysema-related traits
Pulmonary emphysema	Pulmonary emphysema
Renal cell carcinoma	Renal cell carcinoma
Restless legs syndrome	Restless legs syndrome
Retinopathy	Retinopathy in non-diabetics
Rhegmatogenous retinal detachment	Rhegmatogenous retinal detachment
Rheumatoid arthritis	Rheumatoid arthritis (ACPA-negative)
Rheumatoid arthritis	Rheumatoid arthritis
Sagittal craniosynostosis	Sagittal craniosynostosis
Salivary gland carcinoma	Salivary gland carcinoma
Sarcoidosis	Sarcoidosis
Schizophrenia	Schizophrenia
Schizophrenia	Schizophrenia (age at onset) (gender interaction)
Schizophrenia	Schizophrenia (age at onset)
Schizophrenia	Schizophrenia (negative symptoms)
Schizophrenia	Schizophrenia (cytomegalovirus infection interaction)
Schizophrenia	Schizophrenia (inflammation and infection response interaction)
Scoliosis	Scoliosis
Shingles	Shingles
Sick sinus syndrome	Sick sinus syndrome
Sickle cell anemia	Sickle cell anemia (severity)
Sickle cell anemia	Sickle cell anemia (haemolysis)
Small-cell lung cancer	Small-cell lung cancer (survival)
Specific language impairment	Parent of origin effect on language impairment (maternal)
Specific language impairment	Parent of origin effect on language impairment (paternal)
Squamous cell carcinoma	Non-small cell lung cancer
Squamous cell carcinoma	Squamous cell carcinoma
Staphylococcus aureus infection	Staphylococcus aureus infection
Stevens-Johnson syndrome	Stevens-Johnson syndrome
Stroke	Stroke (pediatric)
Stroke	Ischemic stroke
Stroke	Stroke
Stroke	Stroke (ischemic)
Sudden cardiac arrest	Sudden cardiac arrest
Systemic lupus erythematosus	Serologic markers in systemic lupus erythematosus
Systemic lupus erythematosus	Systemic lupus erythematosus
Systemic sclerosis	Systemic sclerosis
Tardive dyskinesia	Tardive dyskinesia in schizophrenia
Tardive dyskinesia	Tardive dyskinesia
Temporomandibular joint disorders	Temporomandibular joint disorders
Testicular dysgenesis syndrome	Testicular dysgenesis syndrome
Thoracic aortic aneurysm	Thoracic aortic aneurysms and dissections
Tourette syndrome	Tourette syndrome
Toxic cytopenia	Response to hepatitis C treatment
Toxic cytopenia	IFN-related cytopenia
Tuberculosis	Tuberculosis
Type 1 diabetes	Type 1 diabetes
Type 1 diabetes nephropathy	Diabetic nephropathy in type 1 diabetes
Type 2 diabetes	Glycemic traits
Type 2 diabetes	Type 2 diabetes
Type 2 diabetes	Type 2 diabetes (dietary heme iron intake interaction)
Type 2 diabetes	Type 2 diabetes (young onset) and obesity
Typhoid fever	Enteric fever
Ulcerative colitis	Ulcerative colitis
Upper aerodigestive tract cancers	Upper aerodigestive tract cancers
Uterine leiomyoma	Uterine fibroids
Ventricular fibrillation	Ventricular fibrillation
Vertebral fractures	Fractures (vertebral)
Visceral leishmaniasis	Leishmaniasis (visceral)
Vitiligo	Vitiligo (non-segmental)
Vitiligo	Vitiligo
Vogt-Koyanagi-Harada syndrome	Vogt-Koyanagi-Harada syndrome
Wegener granulomatosis	Wegener's granulomatosis
Wilms tumor	Wilms tumor
