# Supplementary material for: Novel disease syndromes unveiled by integrative multiscale network analysis of diseases sharing molecular effectors and comorbidities
Source: BMC Med Genomics. 2018 Dec 31;11(Suppl 6):112. doi: 10.1186/s12920-018-0428-9 (PMC6311938; doi:10.1186/s12920-018-0428-9)
Supplement: Supplementary file 3 — File S3. Mapping between disease bundles and ICD-9-CM diseases from the HCUP clinical datasets. (TXT 24 kb) [file 12920_2018_428_MOESM3_ESM.txt]

Disease.Bundle	icds
Abdominal aortic aneurysm	441.3|441.4|441.6|441.7
Acne	706.0|706.1
Acquired torsion dystonia	333.71|333.72|333.79
Acute lung injury	518.51|518.52|518.53|518.7
Acute lymphoblastic leukemia	204.00|204.01|204.02
Acute myeloid leukemia	205.00|205.01|205.02
Addiction	303.00|303.01|303.02|303.03|303.91|303.92|303.93|304.60|V11.3
Age-related macular degeneration	362.51|362.52
Aggressive periodontitis	523.30|523.31|523.32|523.33
AIDS	042
Alcohol withdrawal symptoms	291.0|291.81
Alcoholism	303.00|303.01|303.02|303.03|303.90|303.91|303.92|303.93|V11.3
Allergic dermatitis	691.0|691.8|692.84
Allergic rhinitis	477.0|477.1|477.2|477.8|477.9
Allergy	372.05|525.66|691.0|691.8|989.82|995.3|V14.0|V14.1|V14.2|V14.3|V14.4|V14.5|V14.6|V14.7|V14.8|V14.9|V15.01|V15.02|V15.03|V15.04|V15.05|V15.06|V15.07|V15.08|V15.09|V64.04
Allergy to grass pollen	995.3
Alopecia areata	704.01
Alzheimer disease	331.0
Amyotrophic lateral sclerosis	335.20
Ankylosing spondylitis	720.0
Anorexia nervosa	307.1
Anxiety disorder	293.84|300.01|300.02|300.21|300.22|300.23|300.3|301.4|308.0|308.1|308.2|308.3|308.4|308.9|309.21|309.24|309.28|309.81|313.0|313.21|313.22|313.23
Asperger syndrome	299.80|299.81
Asthma	493.00|493.01|493.02|493.10|493.11|493.12|493.20|493.21|493.22|493.81|493.82|493.90|493.91|493.92
Atopy	372.05|691.0|691.8|995.3
Atrial fibrillation	427.31|427.32
Attention deficit hyperactivity disorder	314.1|314.2|314.8|314.9|314.00|314.01
Autism	299.00|299.01
Autism spectrum disorders	299.00|299.01|299.10|299.11|299.81|299.90|299.91
Autoimmune hepatitis	571.42
Azoospermia	606.0
Barrett esophagus	530.85
Basal cell carcinoma	173.01|173.11|173.21|173.31|173.41|173.51|173.61|173.71|173.81|173.91
Behcet disease	136.1|711.20|711.21|711.22|711.23|711.24|711.25|711.26|711.27|711.28|711.29
Beta thalassemia/hemoglobin E disease	282.47
Biliary atresia	751.61
Bipolar disorder	296.00|296.01|296.02|296.03|296.04|296.05|296.06|296.10|296.11|296.12|296.13|296.14|296.15|296.16|296.40|296.41|296.42|296.43|296.44|296.45|296.46|296.50|296.51|296.52|296.53|296.54|296.55|296.56|296.60|296.61|296.62|296.63|296.64|296.65|296.66|296.7|296.80|296.81|296.89
Bladder cancer	188.0|188.1|188.2|188.3|188.4|188.5|188.6|188.7|188.8|188.9|233.7|V10.51
Bladder exstrophy	753.5
Breast cancer	174.0|174.1|174.2|174.3|174.4|174.5|174.6|174.8|174.9|175.0|175.9|198.81|233.0|233.1|233.2|233.4|233.5|233.6|233.7|233.9|233.30|233.31|233.32|233.39
Bronchopulmonary dysplasia	770.7
Brugada syndrome	746.89
Bulimia nervosa	307.51
Cannabis dependence	304.30|304.31|304.32|304.33
Cardiovascular disease	428.43|428.9|429.0|429.1|429.2|429.3|429.4|429.5|429.6|429.9|429.71|429.79|429.81|429.82|429.83|429.89
Carotid atherosclerosis	433.10
Celiac disease	447.4|579.0|579.1
Cerebral amyloid angiopathy	277.39
Cerebral hemorrhage	431|767.0|772.10|772.11|772.12|772.13|772.14
Cervical cancer	233.1
Chronic fatigue syndrome	780.71
Chronic hepatitis C	070.54
Chronic kidney disease	285.21|403.00|403.01|403.10|403.11|403.90|403.91|404.00|404.01|404.02|404.03|404.10|404.11|404.12|404.13|404.90|404.91|404.92|404.93|585.1|585.2|585.3|585.4|585.5|585.6|585.9
Chronic lymphocytic leukemia	202.40|202.41|202.42|202.43|202.44|202.45|202.46|202.47|202.48|204.10|204.11|204.12
Chronic myeloid leukemia	205.10|205.11|205.12
Chronic obstructive pulmonary disease	491.21|491.22|492.0|492.8|493.21|496
Cocaine dependence	304.20|304.21|304.22|304.23
Colorectal cancer	153.0|153.1|153.2|153.3|153.4|153.5|153.6|153.7|153.8|153.9|154.0|154.1|154.2|154.3|154.8|197.5|209.10|209.11|209.12|209.13|209.14|209.15|209.16|209.17|209.50|209.51|209.52|209.53|209.54|209.55|209.56|209.57|230.3|230.4|V10.05
Common variable immunodeficiency	279.06
Conduct disorder	309.3|309.4|312.4|312.9|312.00|312.01|312.02|312.03|312.10|312.11|312.12|312.13|312.20|312.21|312.22|312.23|312.30|312.31|312.32|312.33|312.34|312.35|312.39|312.81|312.82|312.89|313.3|313.81|314.2
Congenital heart disease	746.84|746.85|746.89|746.9
Coronary heart disease	411.0|411.1|411.81|411.89|414.2|414.3|414.4|414.8|414.9|414.00|414.01|414.02|414.03|414.04|414.05|414.06|414.07|414.10|414.11|414.12|414.19
Coronary spasm	413.1|413.9
Corticobasal degeneration	331.6
Crohn disease	555.0|555.1|555.2|555.9
Cutaneous lupus erythematosus	373.34
Cutaneous malignant melanoma	172.0|172.1|172.2|172.3|172.4|172.5|172.6|172.7|172.8|172.9|V10.82
Cystic fibrosis	277.00|277.01|277.02|277.03|277.09|V77.6|V83.81
Dental caries	521.00|521.01|521.02|521.03|521.04|521.05|521.06|521.07|521.08|521.09
Depression	296.20|296.21|296.22|296.23|296.24|296.25|296.26|296.30|296.31|296.32|296.33|296.34|296.35|296.36|298.0
Dermatomyositis	710.3
Developmental dysplasia of the hip	755.63
Diabetes mellitus	249.00|249.01|249.10|249.11|249.20|249.21|249.30|249.31|249.40|249.41|249.50|249.51|249.60|249.61|249.70|249.71|249.80|249.81|249.90|249.91|250.00|250.01|250.02|250.03|250.10|250.11|250.12|250.13|250.20|250.21|250.22|250.23|250.30|250.31|250.32|250.33|250.40|250.41|250.42|250.43|250.50|250.51|250.52|250.53|250.60|250.61|250.62|250.63|250.70|250.71|250.72|250.73|250.80|250.81|250.82|250.83|250.90|…
Diabetic retinopathy	250.50|362.01|362.02|362.03|362.04|362.05|362.06|362.07
Dilated cardiomyopathy	425.4|425.5
Disc degeneration	722.51|722.52|722.6
Drug-induced hepatitis	571.1
Duodenal ulcer	532.00|532.01|532.10|532.11|532.20|532.21|532.30|532.31|532.40|532.41|532.50|532.51|532.60|532.61|532.70|532.71|532.90|532.91
Dupuytren disease	728.71
Eating disorders	307.1|307.50|307.51|307.52|307.53|307.59
Endometrial cancer	182.0|V84.04
Endometriosis	617.0|617.1|617.2|617.3|617.4|617.5|617.6|617.8|617.9
Eosinophilic esophagitis	530.13
Epilepsy	345.2|345.3|345.00|345.01|345.10|345.11|345.40|345.41|345.50|345.51|345.60|345.61|345.70|345.71|345.80|345.81|345.90|345.91|649.40|649.41|649.42|649.43|649.44
Esophageal cancer	150.0|150.1|150.2|150.3|150.4|150.5|150.8|150.9|230.1|V10.03
Ewing sarcoma	170.9
Fetal dysrhythmia	763.83
Fibromyalgia	729.0|729.1
Follicular lymphoma	202.00|202.01|202.02|202.03|202.04|202.05|202.06|202.07|202.08
Frontotemporal dementia	331.11|331.19
Frontotemporal lobar degeneration	294.10|331.19
Gallbladder cancer	156.0|156.1|156.2|156.8|156.9
Gallstones	560.31|574.00|574.01|574.10|574.11|574.20|574.21|574.60|574.61|574.70|574.71|574.80|574.81|574.90|574.91
Gastric cancer	151.0|151.1|151.2|151.3|151.4|151.5|151.6|151.8|151.9|209.23|230.2
Gastritis	535.00|535.01|535.10|535.11|535.20|535.21|535.30|535.31|535.40|535.41|535.50|535.51|535.60|535.61|535.70|535.71|558.1|558.2|558.3|558.9|558.41|558.42
Glaucoma	364.22|364.82|365.9|365.00|365.01|365.02|365.03|365.04|365.05|365.06|365.10|365.11|365.12|365.13|365.14|365.15|365.20|365.21|365.22|365.23|365.24|365.31|365.32|365.41|365.42|365.43|365.44|365.51|365.52|365.59|365.60|365.61|365.62|365.63|365.64|365.65|365.70|365.71|365.72|365.73|365.74|365.81|365.82|365.83|365.89|V80.1
Glioma	191.0|191.1|191.2|191.3|191.4|191.5|191.6|191.7|191.8|191.9
Glomerulosclerosis	587
Gout	274.9|274.00|274.01|274.02|274.03|274.10|274.11|274.19|274.81|274.82|274.89|V77.5
Graves disease	242.00|242.01
Hearing loss	315.34|388.01|388.02|388.12|388.2|389.7|389.8|389.9|389.00|389.01|389.02|389.03|389.04|389.05|389.06|389.08|389.10|389.11|389.12|389.13|389.14|389.15|389.16|389.17|389.18|389.20|389.21|389.22|744.00|744.01|744.02|744.03|744.04|744.05|744.09
Heart failure	398.91|402.00|402.01|402.10|402.11|402.90|402.91|404.00|404.02|404.03|404.10|404.12|404.90|404.91|404.92|404.93|415.0|415.11|415.12|415.13|415.19|416.0|416.1|416.2|416.8|416.9|428.0|428.1|428.9|428.20|428.21|428.22|428.23|428.30|428.31|428.32|428.33|428.40|428.41|428.42|428.43|E872.6|E874.5
Hepatitis B	070.22|070.23|070.30|070.31|070.32
Hepatocellular carcinoma	155.0|230.8
Heroin addiction	304.00
Hirschsprung disease	564.7|751.3
Hodgkin disease	201.00|201.01|201.02|201.03|201.04|201.05|201.06|201.07|201.08|201.10|201.11|201.12|201.13|201.14|201.15|201.16|201.17|201.18|201.20|201.21|201.22|201.23|201.24|201.25|201.26|201.27|201.28|201.40|201.41|201.42|201.43|201.44|201.45|201.46|201.47|201.48|201.50|201.51|201.52|201.53|201.54|201.55|201.56|201.57|201.58|201.60|201.61|201.62|201.63|201.64|201.65|201.66|201.67|201.68|201.70|201.71|201.72|…
Hypersomnia	327.10|327.11|327.12|327.13|327.14|327.15|327.19|347.00|347.01|347.10|347.11|780.53|780.54
Hypertension	401.0|401.1|401.9|405.01|405.09|405.11|405.19|405.91|405.99|416.0|459.30|459.31|459.32|459.33|459.39|572.3|642.00|642.01|642.02|642.03|642.04|642.10|642.11|642.12|642.13|642.14|642.20|642.21|642.22|642.23|642.24|642.30|642.31|642.32|642.33|642.34|642.40|642.41|642.42|642.43|642.44|642.50|642.51|642.52|642.53|642.54|642.60|642.61|642.62|642.63|642.64|642.70|642.71|642.72|642.73|642.74|642.90|642.9…
Hypertriglyceridemia	272.1|272.3
Hypertrophic cardiomyopathy	425.11|425.18|425.4
Hypokalemic periodic paralysis	359.3
Hypospadias	752.61|752.62|752.63|752.64|752.65|752.69|V13.61
Hypothyroidism	243|244.0|244.1|244.2|244.3|244.8|244.9
Idiopathic membranous nephropathy	581.1|582.1|583.1
Idiopathic pulmonary fibrosis	516.30|516.31|516.32|516.33|516.34|516.35|516.36|516.37
IgA nephropathy	583.89
Ileum carcinoids	209.03|209.43
Inflammatory bowel disease	555.0|555.1|555.2|555.9|556.0|556.1|556.2|556.3|556.4|556.5|556.6|556.8|556.9
Inflammatory skin disease	692.0|692.1|692.2|692.3|692.4|692.5|692.6|692.9|692.70|692.71|692.72|692.73|692.74|692.75|692.76|692.77|692.79|692.81|692.82|692.83|692.84|692.89
Influenza	487.0|487.1|487.8|488.01|488.02|488.09|488.11|488.12|488.19|488.81|488.82|488.89
Insomnia	046.72|307.41|327.00|327.01|327.02|327.09|780.51|780.52|V69.5
Interstitial lung disease	483.0|514|516.1|516.2|516.30|516.31|516.32|516.33|516.34|516.35|516.36|516.37|516.61|516.62|516.69
Intracranial aneurysm	437.3
Irritable bowel syndrome	564.1
Jakob-Creutzfeldt disease	046.11|046.19
Juvenile idiopathic arthritis	714.31|714.32|714.33
Kashin-Beck disease	716.00|716.01|716.02|716.03|716.04|716.05|716.06|716.07|716.08|716.09
Kawasaki disease	446.1
Keloid	701.4
Kidney disease	016.00|016.01|016.02|016.03|016.04|016.05|016.06|078.6|095.4|189.0|189.1|189.2|189.3|189.4|189.8|189.9|198.0|209.24|209.64|223.0|223.1|223.2|223.3|223.9|223.81|223.89|236.91|250.40|250.41|250.42|250.43|255.13|271.4|274.10|274.11|274.19|285.21|403.00|403.01|403.10|403.11|403.90|403.91|404.00|404.01|404.02|404.03|404.10|404.11|404.12|404.13|404.90|404.91|404.92|404.93|405.01|405.11|405.91|440.1|442…
Kidney stones	274.11|592.0|592.1|592.9
Knee osteoarthritis	715.96
Large B-cell lymphoma	200.60|200.61|200.62|200.63|200.64|200.65|200.66|200.67|200.68|200.78
Laryngeal squamous cell carcinoma	161.9
Leprosy	030.0|030.1|030.2|030.3|030.8|030.9|V74.2
Lung adenocarcinoma	162.9
Lung Cancer	162.0|162.2|162.3|162.4|162.5|162.8|162.9|197.0|209.21|V10.11|V10.12
Lupus erythematosus	373.34|695.4|710.0
Lymphoma	200.20|200.21|200.22|200.23|200.24|200.25|200.26|200.27|200.28|200.30|200.31|200.32|200.33|200.34|200.35|200.36|200.37|200.38|200.40|200.41|200.42|200.43|200.44|200.45|200.46|200.47|200.48|200.50|200.51|200.52|200.53|200.54|200.55|200.56|200.57|200.58|200.60|200.61|200.62|200.63|200.64|200.65|200.66|200.67|200.68|200.70|200.71|200.72|200.73|200.74|200.75|200.76|200.77|200.78|202.00|202.01|202.02|…
Major mood disorders	290.43|292.84|296.00|296.01|296.02|296.03|296.04|296.05|296.06|296.10|296.11|296.12|296.13|296.14|296.15|296.16|296.20|296.21|296.22|296.23|296.24|296.25|296.26|296.30|296.31|296.32|296.33|296.34|296.35|296.36|296.40|296.41|296.42|296.43|296.44|296.45|296.46|296.50|296.51|296.52|296.53|296.54|296.55|296.56|296.60|296.61|296.62|296.63|296.64|296.65|296.66|296.7|296.80|296.81|296.82|296.89|296.90|2…
Malaria	084.0|084.1|084.2|084.3|084.4|084.5|084.6|084.7|084.8|084.9|647.40|647.41|647.42|647.43|647.44|V12.03|V75.1
Male infertility	606.0|606.1|606.8|606.9
Marginal zone lymphoma	200.30|200.31|200.32|200.33|200.34|200.35|200.36|200.37|200.38
Melanoma	172.0|172.1|172.2|172.3|172.4|172.5|172.6|172.7|172.8|172.9|V10.82
Meningococcal disease	036.0|036.1|036.2|036.3|036.9|036.40|036.41|036.42|036.43|036.81|036.82|036.89
Metabolic syndrome	277.7
Migraine	346.00|346.01|346.02|346.03|346.10|346.11|346.12|346.13|346.20|346.21|346.22|346.23|346.30|346.31|346.32|346.33|346.40|346.41|346.42|346.43|346.50|346.51|346.52|346.53|346.60|346.61|346.62|346.63|346.70|346.71|346.72|346.73|346.80|346.81|346.82|346.83|346.90|346.91|346.92|346.93
Moyamoya disease	437.5
Multiple myeloma	203.00|203.01|203.02|203.10|203.11|203.12|203.80|203.81|203.82
Multiple sclerosis	340
Myasthenia gravis	358.00|358.01|775.2
Myeloproliferative neoplasm	205.10|205.11|205.12
Myocardial infarction	410.00|410.01|410.02|410.10|410.11|410.12|410.20|410.21|410.22|410.30|410.31|410.32|410.40|410.41|410.42|410.50|410.51|410.52|410.60|410.61|410.62|410.70|410.71|410.72|410.80|410.81|410.82|410.90|410.91|410.92|412|429.71|429.79
Narcolepsy	347.00|347.01|347.10|347.11
Nephrotic syndrome	581.0|581.1|581.2|581.3|581.9|581.81|581.89
Neuroblastoma	194.0
Neuromyelitis optica	341.0
Nicotine dependence	305.1|649.00|649.01|649.02|649.03|649.04
Nodular sclerosis Hodgkin lymphoma	201.50|201.51|201.52|201.53|201.54|201.55|201.56|201.57|201.58
Non-alcoholic fatty liver	571.8
Obesity	278.1|278.2|278.3|278.4|278.8|278.00|278.01|278.02|278.03|646.10|646.11|646.12|646.13|646.14|649.10|649.11|649.12|649.13|649.14|V77.8
Obsessive-compulsive disorder	300.3|301.4
Obstructive sleep apnea	327.23
Orthostatic hypotension	458.0
Osteitis deformans	731.0|731.1|731.2|731.3|731.8
Osteoarthritis	715.00|715.04|715.09|715.10|715.11|715.12|715.13|715.14|715.15|715.16|715.17|715.18|715.20|715.21|715.22|715.23|715.24|715.25|715.26|715.27|715.28|715.30|715.31|715.32|715.33|715.34|715.35|715.36|715.37|715.38|715.80|715.89|715.90|715.91|715.92|715.93|715.94|715.95|715.96|715.97|715.98
Osteonecrosis of the jaw	733.45
Osteoporosis	733.00|733.01|733.02|733.03|733.09|733.11|733.12|733.13|733.14|733.16|733.19|V17.81|V82.81
Osteosarcoma	170.4|170.7|170.9
Otitis media	381.3|381.4|381.7|381.9|381.00|381.01|381.02|381.03|381.04|381.05|381.06|381.10|381.19|381.20|381.29|381.50|381.51|381.52|381.60|381.61|381.62|381.63|381.81|381.89|382.1|382.2|382.3|382.4|382.9|382.00|382.01|382.02
Otosclerosis	387.0|387.1|387.2|387.8|387.9
Ovarian cancer	183.0|183.2|183.3|183.4|183.5|183.8|183.9|198.6|V10.43
Pancreatic cancer	157.9
Pancreatitis	577.0|577.1
Panic disorder	300.01|300.21
Parkinson disease	332.0|332.1
Partial epilepsies	345.40|345.41|345.50|345.51
Pelvic organ prolapse	618.1|618.2|618.3|618.4|618.5|618.6|618.7|618.9|618.00|618.01|618.02|618.03|618.04|618.05|618.09|618.81|618.82|618.83|618.84|618.89
Pemphigus vulgaris	694.4
Periodontitis	523.30|523.31|523.32|523.33|523.40|523.41|523.42|523.5
Peripartum cardiomyopathy	674.50|674.51|674.52|674.53|674.54
Peripheral artery disease	443.81
Personality disorder	295.50|295.51|295.52|295.53|295.54|295.55|300.14|301.0|301.10|301.11|301.12|301.13|301.20|301.21|301.22|301.3|301.4|301.50|301.51|301.59|301.6|301.7|301.81|301.82|301.83|301.84|301.89|301.9|310.0|310.1
Podoconiosis	457.1
Polycystic ovary syndrome	256.4
Post-traumatic stress disorder	309.81
Posterior longitudinal ligament calcification	723.7
Preeclampsia	642.40|642.41|642.42|642.43|642.44|642.50|642.51|642.52|642.53|642.54|642.70|642.71|642.72|642.73|642.74
Premature ovarian failure	256.39
Prion disease	046.0|046.11|046.19|046.71|046.72|046.79
Progressive supranuclear palsy	333.0
Prostate cancer	233.4
Psoriasis	696.0|696.1|696.2|696.3|696.4|696.5|696.8
Psychosis	293.81|293.82|293.9|295.00|295.01|295.02|295.03|295.04|295.05|295.10|295.11|295.12|295.13|295.14|295.15|295.20|295.21|295.22|295.23|295.24|295.25|295.30|295.31|295.32|295.33|295.34|295.35|295.40|295.41|295.42|295.43|295.44|295.45|295.50|295.51|295.52|295.53|295.54|295.55|295.60|295.61|295.62|295.63|295.64|295.65|295.70|295.71|295.72|295.73|295.74|295.75|295.80|295.81|295.82|295.83|295.84|295.85|2…
Pulmonary arterial hypertension	416.0
Pulmonary emphysema	492.0|492.8|518.1|518.2|770.2|V81.3
Renal cell carcinoma	189.0
Restless legs syndrome	333.94
Retinopathy	362.01|362.02|362.03|362.04|362.05|362.06|362.07|362.10|362.11|362.12|362.13|362.14|362.15|362.16|362.17|362.18|362.20|362.21|362.22|362.23|362.24|362.25|362.26|362.27|362.29|362.41|363.31
Rhegmatogenous retinal detachment	361.00
Rheumatoid arthritis	714.0|714.1|714.2|714.4|714.9|714.30|714.31|714.32|714.33|714.81|714.89|V82.1
Salivary gland carcinoma	142.0|142.1|142.2|142.8|142.9
Sarcoidosis	135
Schizophrenia	295.00|295.01|295.02|295.03|295.04|295.05|295.10|295.11|295.12|295.13|295.14|295.15|295.20|295.21|295.22|295.23|295.24|295.25|295.30|295.31|295.32|295.33|295.34|295.35|295.40|295.41|295.42|295.43|295.44|295.45|295.50|295.51|295.52|295.53|295.54|295.55|295.60|295.61|295.62|295.63|295.64|295.65|295.70|295.71|295.72|295.73|295.74|295.75|295.80|295.81|295.82|295.83|295.84|295.85|295.90|295.91|295.92|…
Scoliosis	737.30|737.31|737.32|737.33|737.34|737.39|737.43
Shingles	053.0|053.8|053.9|053.10|053.11|053.12|053.13|053.14|053.19|053.20|053.21|053.22|053.29|053.71|053.79
Sick sinus syndrome	427.81
Sickle cell anemia	282.41|282.42|282.60|282.61|282.62|282.63|282.64|282.68|282.69|362.10|V78.2
Small-cell lung cancer	162.9
Specific language impairment	315.39
Squamous cell carcinoma	162.0|162.2|162.3|162.4|162.5|162.8|162.9|173.02|173.12|173.22|173.32|173.42|173.52|173.62|173.72|173.82|173.92|V10.11|V10.12
Staphylococcus aureus infection	008.41|038.10|038.11|038.12|038.19|041.10|041.11|041.12|041.19|320.3|482.40|482.41|482.42|482.49|V02.53
Stevens-Johnson syndrome	695.12|695.13|695.14
Stroke	434.91
Sudden cardiac arrest	427.5
Systemic lupus erythematosus	710.0
Systemic sclerosis	710.1
Temporomandibular joint disorders	524.60|524.61|524.62|524.63|524.69
Thoracic aortic aneurysm	441.1|441.2|441.6|441.7
Tourette syndrome	307.23
Toxic cytopenia	289.89
Tuberculosis	010.00|010.01|010.02|010.03|010.04|010.05|010.06|010.10|010.11|010.12|010.13|010.14|010.15|010.16|010.80|010.81|010.82|010.83|010.84|010.85|010.86|010.90|010.91|010.92|010.93|010.94|010.95|010.96|011.00|011.01|011.02|011.03|011.04|011.05|011.06|011.10|011.11|011.12|011.13|011.14|011.15|011.16|011.20|011.21|011.22|011.23|011.24|011.25|011.26|011.30|011.31|011.32|011.33|011.34|011.35|011.36|011.40|…
Type 1 diabetes	250.01|250.03|250.11|250.13|250.21|250.23|250.41|250.51|250.53|250.61|250.91|250.93
Type 1 diabetes nephropathy	250.41|250.43
Type 2 diabetes	249.00|249.01|249.10|249.11|249.20|249.21|249.30|249.31|249.40|249.41|249.50|249.51|249.60|249.61|249.70|249.71|249.80|249.81|249.90|249.91|250.00|250.02|250.10|250.12|250.20|250.22|250.30|250.32|250.40|250.42|250.50|250.52|250.60|250.62|250.70|250.72|250.80|250.82|250.90|250.92
Typhoid fever	002.0
Ulcerative colitis	556.0|556.1|556.2|556.3|556.4|556.5|556.6|556.8|556.9
Upper aerodigestive tract cancers	140.0|140.1|140.3|140.4|140.5|140.9|141.0|141.1|141.2|141.3|141.4|141.5|141.6|141.8|141.9|142.0|142.1|142.2|142.8|142.9|143.0|143.1|143.8|143.9|145.0|145.3|145.4|146.0|146.1|146.2|146.3|146.4|146.5|146.6|146.7|146.8|146.9|147.0|147.1|147.2|147.3|147.8|147.9|148.0|148.1|148.2|148.3|148.8|148.9|149.0|149.1|149.8|149.9|151.2|160.0|160.1|160.2|160.3|160.4|160.5|160.8|160.9|161.0|161.1|161.2|161.3|161…
Uterine leiomyoma	218.0|218.1|218.2|218.9
Ventricular fibrillation	427.41|427.42
Vertebral fractures	733.13|733.14|733.96|805.2|805.3|805.4|805.5|805.6|805.7|805.8|805.9|805.00|805.01|805.02|805.03|805.04|805.05|805.06|805.07|805.08|805.10|805.11|805.12|805.13|805.14|805.15|805.16|805.17|805.18|806.4|806.5|806.8|806.9|806.00|806.01|806.02|806.03|806.04|806.05|806.06|806.07|806.08|806.09|806.10|806.11|806.12|806.13|806.14|806.15|806.16|806.17|806.18|806.19|806.20|806.21|806.22|806.23|806.24|806.2…
Visceral leishmaniasis	085.0
Vitiligo	709.01
Vogt-Koyanagi-Harada syndrome	363.22|364.24
Wegener granulomatosis	446.4
Wilms tumor	189.0
